# Supplementary material for: Ultra-high Magnification Endocytoscopy and Molecular Markers for Defining Endoscopic and Histologic Remission in Ulcerative Colitis—An Exploratory Study to Define Deep Remission
Source: Inflamm Bowel Dis. 2021 May 21;27(11):1719–30. doi: 10.1093/ibd/izab059 (PMC8528147; doi:10.1093/ibd/izab059)
Supplement: izab059_suppl_Supplementary_Table_4 [file izab059_suppl_supplementary_table_4.xlsx]

## Sheet: Supplementary File XXXX
Supplementary table 4
ECCS Genes	AUC	Pval
VSIG2	0.928571	0.000224861
PRDM1	0.916667	0.00233025
CPEB4	0.904762	0.000748605
EDEM1	0.892857	0.0022109
GTF3A	0.892857	0.00226144
TGFBR2	0.886905	0.00816863
FZD5	0.880952	0.00298387
TTC38	0.869048	0.00370632
YIPF6	0.869048	0.00509576
ATPAF1	0.863095	0.00470198
ZMAT2	0.857143	0.00569869
HECA	0.857143	0.00127991
TRPT1	0.857143	0.019488
MPP7	0.85119	0.00274207
AKAP1	0.845238	0.00388463
FBLN1	0.845238	0.00734665
MMP24OS	0.833333	0.00196156
B4GALT5	0.833333	0.00280746
UMAD1	0.833333	0.0052538
PCLAF	0.833333	0.00965587
DHRSX_1	0.833333	0.0114919
PDZK1IP1	0.827381	0.00407664
CCDC124	0.827381	0.0057822
LCN2	0.821429	0.00207151
KIAA1522	0.821429	0.0123561
GCNT3	0.821429	0.0181048
ENPP4	0.809524	0.00714508
TXNL4A	0.809524	0.00848767
RCN2	0.809524	0.0159648
TUFM	0.809524	0.0228643
AKIRIN2	0.809524	0.0235346
CCT8	0.803571	0.017613
DHX8	0.803571	0.0195915
GLRX5	0.803571	0.0246591
COMMD4	0.797619	0.010609
PKP3	0.797619	0.0119816
USP2	0.797619	0.0131245
VSIG10	0.797619	0.0144924
CSE1L	0.791667	0.0259222
RNF4	0.785714	0.00908657
RNASET2	0.785714	0.0217299
RNASE6	0.785714	0.0235377
CRYZL1	0.779762	0.018313
UBFD1	0.77381	0.00990448
TMEM208	0.77381	0.0187834
LSM14A	0.77381	0.0211511
DAAM1	0.77381	0.0231859
ANKLE2	0.77381	0.024759
PPP2R3C	0.77381	0.0257615
SCYL2	0.77381	0.0277566
ANGEL2	0.761905	0.0112778
LACTB2	0.75	0.0265346
CCZ1	0.75	0.0282453
RAB32	0.738095	0.0243246
FSIP2-AS1	0.714286	0.0317547
RCC1L	0.696429	0.00598655
STAT6	0.684524	0.0277399
BIN3	0.678571	0.00554489
DENND2A	0.678571	0.0193976
SDHAF3	0.642857	0.0315007
